# Supplementary material for: Radiomics and Machine Learning with Multiparametric Breast MRI for Improved Diagnostic Accuracy in Breast Cancer Diagnosis
Source: Diagnostics (Basel). 2021 May 21;11(6):919. doi: 10.3390/diagnostics11060919 (PMC8223779; doi:10.3390/diagnostics11060919)
Supplement: Supplementary file 1 [file diagnostics-11-00919-s001.zip]

Archive with 1 entries (1 files):
- diagnostics-1201978-supplementary.pdf
